# Supplementary material for: Characterization of an α-Amylase from the Honeybee Chalk Brood Pathogen Ascosphaera apis
Source: J Fungi (Basel). 2023 Nov 5;9(11):1082. doi: 10.3390/jof9111082 (PMC10672707; doi:10.3390/jof9111082)
Supplement: Supplementary file 1 [file jof-09-01082-s001.zip]

Archive with 1 entries (1 files):
- Supplementary_Material 20231101.pdf
